# Supplementary material for: Identifying Suitable Regions for Fritillaria unibracteata Cultivation Without Damage from the Pest Eospalax baileyi
Source: Plants (Basel). 2025 Feb 22;14(5):674. doi: 10.3390/plants14050674 (PMC11901731; doi:10.3390/plants14050674)
Supplement: Supplementary file 1 [file plants-14-00674-s001.zip]

Archive with 1 entries (1 files):
- plants-3441844-supplementary.pdf
